# Supplementary material for: Higher Resistance of Yersinia enterocolitica in Comparison to Yersinia pseudotuberculosis to Antibiotics and Cinnamon, Oregano and Thyme Essential Oils
Source: Pathogens. 2022 Dec 1;11(12):1456. doi: 10.3390/pathogens11121456 (PMC9784965; doi:10.3390/pathogens11121456)
Supplement: Supplementary file 1 [file pathogens-11-01456-s001.zip]

Archive with 3 entries (3 files):
- Table S2 MIC values of EOs.xlsx
- Figure S1 EOs composition.pdf
- Table S1 MIC values of atb.xlsx
