# Supplementary material for: Higher Resistance of Yersinia enterocolitica in Comparison to Yersinia pseudotuberculosis to Antibiotics and Cinnamon, Oregano and Thyme Essential Oils
Source: Pathogens. 2022 Dec 1;11(12):1456. doi: 10.3390/pathogens11121456 (PMC9784965; doi:10.3390/pathogens11121456)
Supplement: Supplementary file 1 [file pathogens-11-01456-s001.zip › Table S2 MIC values of EOs.xlsx]

## Sheet: MIC
Group	Strain	Resist	Measurement	MIC OEO %	MIC CEO %	MIC TEO %	MIC OEO mg/ml	MIC CEO mg/ml	MIC TEO mg/ml
YE-DS	6	5	1	0.03	0.03	0.1	284.4	310.2	922
YE-DS	1129	5	1	0.04	0.02	0.08	379.2	206.8	737.6
YE-DS	1313	8	1	0.04	0.02	0.08	379.2	206.8	737.6
YE-DS	139/1 M1	6	1	0.03	0.03	0.06	284.4	310.2	553.2
YE-DS	139/2 M4-7	6	1	0.03	0.03	0.1	284.4	310.2	922
YE-DS	139/3 M4-14	6	1	0.03	0.02	0.06	284.4	206.8	553.2
YE-DS	149 M4-14	5	1	0.04	0.03	0.06	379.2	310.2	553.2
YE-DS	155 M4-7	5	1	0.04	0.02	0.08	379.2	206.8	737.6
YE-DS	246/2 M4-21	5	1	0.04	0.03	0.1	379.2	310.2	922
YE-DS	298/1/M4-14	5	1	0.03	0.02	0.06	284.4	206.8	553.2
YE-DS	298/3 M4-14	6	1	0.04	0.03	0.08	379.2	310.2	737.6
YE-DS	6 M1	6	1	0.04	0.04	0.1	379.2	413.6	922
YE-V	593/C4	4	1	0.03	0.04	0.06	284.4	413.6	553.2
YE-V	608/C3	4	1	0.04	0.04	0.1	379.2	413.6	922
YE-V	616/C3	4	1	0.04	0.03	0.06	379.2	310.2	553.2
YE-V	632/C2	4	1	0.03	0.04	0.06	284.4	413.6	553.2
YE-V	636/C1	4	1	0.03	0.03	0.06	284.4	310.2	553.2
YE-V	637/C1	3	1	0.04	0.04	0.06	379.2	413.6	553.2
YE-V	650/C6	3	1	0.04	0.03	0.08	379.2	310.2	737.6
YE-V	658/C4	4	1	0.04	0.03	0.08	379.2	310.2	737.6
YE-V	875/C4	5	1	0.03	0.05	0.1	284.4	517	922
YE-V	880/C1	4	1	0.04	0.04	0.08	379.2	413.6	737.6
YE-V	929/C6	4	1	0.04	0.04	0.08	379.2	413.6	737.6
YE-V	944/C3	6	1	0.04	0.04	0.08	379.2	413.6	737.6
YP-WB	110 M4	3	1	0.03	0.01	0.06	284.4	103.4	553.2
YP-WB	121 M4	5	1	0.02	0.01	0.04	189.6	103.4	368.8
YP-WB	131 M1	3	1	0.02	0.02	0.06	189.6	206.8	553.2
YP-WB	177 M1	3	1	0.02	0.03	0.06	189.6	310.2	553.2
YP-WB	192 M4	4	1	0.02	0.03	0.04	189.6	310.2	368.8
YP-WB	231 M4	4	1	0.03	0.04	0.06	284.4	413.6	553.2
YP-WB	249 M1	4	1	0.03	0.02	0.06	284.4	206.8	553.2
YP-WB	262 M4	4	1	0.03	0.02	0.06	284.4	206.8	553.2
YP-WB	289 M4	4	1	0.02	0.02	0.06	189.6	206.8	553.2
YP-WB	298 M1	5	1	0.02	0.02	0.06	189.6	206.8	553.2
YP-WB	88 M1	3	1	0.04	0.02	0.08	379.2	206.8	737.6
YP-WB	88 M4	3	1	0.03	0.04	0.08	284.4	413.6	737.6
YE-DS	6	5	2	0.03	0.04	0.06	284.4	413.6	553.2
YE-DS	1129	5	2	0.03	0.04	0.06	284.4	413.6	553.2
YE-DS	1313	8	2	0.04	0.03	0.08	379.2	310.2	737.6
YE-DS	139/1 M1	6	2	0.04	0.03	0.08	379.2	310.2	737.6
YE-DS	139/2 M4-7	6	2	0.04	0.03	0.08	379.2	310.2	737.6
YE-DS	139/3 M4-14	6	2	0.03	0.04	0.06	284.4	413.6	553.2
YE-DS	149 M4-14	5	2	0.03	0.04	0.1	284.4	413.6	922
YE-DS	155 M4-7	5	2	0.04	0.04	0.1	379.2	413.6	922
YE-DS	246/2 M4-21	5	2	0.03	0.03	0.06	284.4	310.2	553.2
YE-DS	298/1/M4-14	5	2	0.04	0.04	0.1	379.2	413.6	922
YE-DS	298/3 M4-14	6	2	0.04	0.03	0.08	379.2	310.2	737.6
YE-DS	6 M1	6	2	0.05	0.04	0.1	474	413.6	922
YE-V	593/C4	4	2	0.04	0.03	0.08	379.2	310.2	737.6
YE-V	608/C3	4	2	0.04	0.03	0.08	379.2	310.2	737.6
YE-V	616/C3	4	2	0.04	0.03	0.08	379.2	310.2	737.6
YE-V	632/C2	4	2	0.05	0.05	0.1	474	517	922
YE-V	636/C1	4	2	0.04	0.03	0.08	379.2	310.2	737.6
YE-V	637/C1	3	2	0.04	0.04	0.1	379.2	413.6	922
YE-V	650/C6	3	2	0.03	0.04	0.06	284.4	413.6	553.2
YE-V	658/C4	4	2	0.03	0.04	0.06	284.4	413.6	553.2
YE-V	875/C4	5	2	0.04	0.03	0.08	379.2	310.2	737.6
YE-V	880/C1	4	2	0.03	0.04	0.06	284.4	413.6	553.2
YE-V	929/C6	4	2	0.04	0.04	0.06	379.2	413.6	553.2
YE-V	944/C3	6	2	0.04	0.04	0.06	379.2	413.6	553.2
YP-WB	110 M4	3	2	0.03	0.03	0.08	284.4	310.2	737.6
YP-WB	121 M4	5	2	0.03	0.03	0.06	284.4	310.2	553.2
YP-WB	131 M1	3	2	0.02	0.02	0.06	189.6	206.8	553.2
YP-WB	177 M1	3	2	0.02	0.02	0.06	189.6	206.8	553.2
YP-WB	192 M4	4	2	0.03	0.02	0.06	284.4	206.8	553.2
YP-WB	231 M4	4	2	0.03	0.02	0.06	284.4	206.8	553.2
YP-WB	249 M1	4	2	0.02	0.02	0.04	189.6	206.8	368.8
YP-WB	262 M4	4	2	0.02	0.02	0.06	189.6	206.8	553.2
YP-WB	289 M4	4	2	0.02	0.02	0.06	189.6	206.8	553.2
YP-WB	298 M1	5	2	0.02	0.02	0.04	189.6	206.8	368.8
YP-WB	88 M1	3	2	0.04	0.04	0.08	379.2	413.6	737.6
YP-WB	88 M4	3	2	0.03	0.04	0.08	284.4	413.6	737.6
YE-DS	6	5	3	0.04	0.03	0.08	379.2	310.2	737.6
YE-DS	1129	5	3	0.04	0.03	0.06	379.2	310.2	553.2
YE-DS	1313	8	3	0.03	0.02	0.08	284.4	206.8	737.6
YE-DS	139/1 M1	6	3	0.03	0.03	0.1	284.4	310.2	922
YE-DS	139/2 M4-7	6	3	0.04	0.03	0.1	379.2	310.2	922
YE-DS	139/3 M4-14	6	3	0.04	0.03	0.06	379.2	310.2	553.2
YE-DS	149 M4-14	5	3	0.05	0.04	0.1	474	413.6	922
YE-DS	155 M4-7	5	3	0.03	0.04	0.08	284.4	413.6	737.6
YE-DS	246/2 M4-21	5	3	0.04	0.04	0.06	379.2	413.6	553.2
YE-DS	298/1/M4-14	5	3	0.03	0.04	0.06	284.4	413.6	553.2
YE-DS	298/3 M4-14	6	3	0.04	0.04	0.1	379.2	413.6	922
YE-DS	6 M1	6	3	0.04	0.04	0.08	379.2	413.6	737.6
YE-V	593/C4	4	3	0.04	0.03	0.06	379.2	310.2	553.2
YE-V	608/C3	4	3	0.04	0.03	0.06	379.2	310.2	553.2
YE-V	616/C3	4	3	0.05	0.04	0.1	474	413.6	922
YE-V	632/C2	4	3	0.04	0.03	0.06	379.2	310.2	553.2
YE-V	636/C1	4	3	0.04	0.03	0.08	379.2	310.2	737.6
YE-V	637/C1	3	3	0.04	0.03	0.1	379.2	310.2	922
YE-V	650/C6	3	3	0.03	0.02	0.08	284.4	206.8	737.6
YE-V	658/C4	4	3	0.03	0.04	0.06	284.4	413.6	553.2
YE-V	875/C4	5	3	0.03	0.04	0.06	284.4	413.6	553.2
YE-V	880/C1	4	3	0.04	0.04	0.08	379.2	413.6	737.6
YE-V	929/C6	4	3	0.04	0.04	0.08	379.2	413.6	737.6
YE-V	944/C3	6	3	0.04	0.04	0.08	379.2	413.6	737.6
YP-WB	110 M4	3	3	0.03	0.02	0.06	284.4	206.8	553.2
YP-WB	121 M4	5	3	0.02	0.02	0.06	189.6	206.8	553.2
YP-WB	131 M1	3	3	0.02	0.02	0.06	189.6	206.8	553.2
YP-WB	177 M1	3	3	0.03	0.02	0.06	284.4	206.8	553.2
YP-WB	192 M4	4	3	0.03	0.02	0.06	284.4	206.8	553.2
YP-WB	231 M4	4	3	0.05	0.04	0.08	474	413.6	737.6
YP-WB	249 M1	4	3	0.02	0.03	0.04	189.6	310.2	368.8
YP-WB	262 M4	4	3	0.02	0.03	0.04	189.6	310.2	368.8
YP-WB	289 M4	4	3	0.03	0.02	0.08	284.4	206.8	737.6
YP-WB	298 M1	5	3	0.03	0.02	0.06	284.4	206.8	553.2
YP-WB	88 M1	3	3	0.02	0.02	0.06	189.6	206.8	553.2
YP-WB	88 M4	3	3	0.03	0.04	0.06	284.4	413.6	553.2
