# Supplementary material for: Higher Resistance of Yersinia enterocolitica in Comparison to Yersinia pseudotuberculosis to Antibiotics and Cinnamon, Oregano and Thyme Essential Oils
Source: Pathogens. 2022 Dec 1;11(12):1456. doi: 10.3390/pathogens11121456 (PMC9784965; doi:10.3390/pathogens11121456)
Supplement: Supplementary file 1 [file pathogens-11-01456-s001.zip › Table S1 MIC values of atb.xlsx]

## Sheet: MIC
Species	Strain	MIC TET	TET	MIC CHL	CHL	MIC ERY	ERY	MIC STR	STR	MIC AMP	AMP	MIC AMC	AMC	MIC CUR	CUR	MIC CXI	CXI	MIC CTA	CTA	MIC CTZ	CTZ	MIC CEP	CEP	MIC IMI	IMI	MIC MER	MER	MIC GEN	GEN	MIC TOB	TOB	MIC CIP	CIP	MIC NOR	NOR	MIC NIT	NIT	MIC COL	COL	MIC TRI	TRI	MIC TRS	TRS	Resistances
YE	189/1 M4-7	4	S	4	S	16		8		32	R	8	S	8	S	8	S	1	S	1	S	1	S	0.25	S	0.25	S	1	S	1	S	0.25	S	0.5	S	32	S	0.5	S	2	S	20	S	1
YE	189/2 M4-7	4	S	4	S	16		8		32	R	4	S	8	S	4	S	1	S	1	S	1	S	0.25	S	0.25	S	1	S	1	S	0.25	S	0.5	S	32	S	0.5	S	2	S	20	S	1
YE	298/1 M4-7	4	S	8	S	32		2		32	R	2	S	8	S	4	S	2	I	1	S	1	S	0.25	S	0.25	S	2	S	1	S	0.25	S	0.5	S	32	S	0.5	S	2	S	20	S	1
YE	298/1 M4-14	4	S	8	S	32		2		32	R	2	S	16	R	32	R	4	R	8	R	1	S	0.25	S	0.5	S	2	S	1	S	0.25	S	0.5	S	32	S	0.5	S	2	S	20	S	5
YE	298/2 M4-7	4	S	8	S	32		8		32	R	2	S	16	R	4	S	2	I	1	S	1	S	0.25	S	0.25	S	2	S	1	S	0.25	S	0.5	S	32	S	0.5	S	2	S	20	S	2
YE	298/2 M4-14	4	S	8	S	32		4		32	R	2	S	16	R	4	S	2	I	1	S	1	S	0.25	S	0.25	S	2	S	1	S	0.25	S	0.5	S	32	S	0.5	S	2	S	20	S	2
YE	300/1 M4-14	4	S	8	S	32		2		32	R	2	S	8	S	8	S	4	R	32	R	4	I	0.25	S	0.25	S	1	S	1	S	0.25	S	0.5	S	64	S	0.5	S	2	S	20	S	3
YE	304/1 M4-14	4	S	8	S	32		2		32	R	2	S	8	S	8	S	2	I	1	S	4	I	0.25	S	0.25	S	4	R	2	S	0.25	S	0.5	S	64	S	0.5	S	2	S	20	S	2
YE	312/1 M4-14	4	S	8	S	32		2		32	R	2	S	8	S	8	S	1	S	1	S	1	S	0.25	S	0.25	S	4	R	2	S	0.25	S	0.5	S	32	S	0.5	S	2	S	20	S	2
YE	189/3 M4-7	4	S	2	S	4		4		32	R	8	S	8	S	8	S	1	S	1	S	1	S	0.25	S	0.25	S	1	S	1	S	0.25	S	0.5	S	32	S	0.5	S	2	S	20	S	1
YE	189/4 M4-7	4	S	2	S	8		8		32	R	4	S	8	S	4	S	1	S	1	S	1	S	0.25	S	0.25	S	1	S	1	S	0.25	S	0.5	S	32	S	0.5	S	2	S	20	S	1
YE	266 M4-14	8	R	4	S	8		8		32	R	2	S	8	S	4	S	1	S	1	S	1	S	0.25	S	0.25	S	2	S	1	S	0.25	S	0.5	S	32	S	0.5	S	2	S	20	S	2
YE	268 M4-14	8	R	4	S	16		8		32	R	4	S	4	S	4	S	1	S	1	S	1	S	0.25	S	0.25	S	1	S	1	S	0.25	S	0.5	S	16	S	0.5	S	2	S	20	S	2
YE	298/3 M4-7	8	R	4	S	8		8		32	R	2	S	8	S	4	S	2	I	1	S	1	S	0.25	S	0.25	S	2	S	1	S	0.25	S	0.5	S	32	S	0.5	S	2	S	20	S	2
YE	298/3 M4-7	8	R	4	S	8		16		32	R	2	S	16	R	4	S	2	I	1	S	1	S	0.25	S	0.25	S	2	S	1	S	0.25	S	0.5	S	32	S	0.5	S	2	S	20	S	3
YE	298/3 M4-14	8	R	8	S	32		4		32	R	2	S	16	R	32	R	4	R	8	R	1	S	0.25	S	0.5	S	2	S	1	S	0.25	S	0.5	S	32	S	0.5	S	2	S	20	S	6
YE	298/3 M4-14	8	R	8	S	32		4		32	R	2	S	16	R	4	S	2	I	1	S	1	S	0.25	S	0.25	S	2	S	1	S	0.25	S	0.5	S	32	S	0.5	S	2	S	20	S	3
YE	300/2 M4-14	8	R	8	S	32		4		32	R	2	S	8	S	8	S	4	R	32	R	4	I	0.25	S	0.25	S	1	S	1	S	0.25	S	0.5	S	64	S	0.5	S	2	S	20	S	4
YE	304/2 M4-14	8	R	8	S	32		4		32	R	2	S	8	S	8	S	2	I	1	S	4	I	0.25	S	0.25	S	4	R	2	S	0.25	S	0.5	S	64	S	0.5	S	2	S	20	S	3
YE	312/2 M4-14	8	R	8	S	32		2		32	R	2	S	8	S	8	S	1	S	1	S	1	S	0.25	S	0.25	S	4	R	2	S	0.25	S	0.5	S	32	S	0.5	S	2	S	20	S	3
YE	234/1 M4-21	8	R	2	S	8		8		32	R	2	S	8	S	4	S	1	S	1	S	1	S	0.25	S	0.25	S	1	S	1	S	0.25	S	0.5	S	32	S	0.5	S	1	S	20	S	2
YE	234/2 M4-21	8	R	2	S	8		4		32	R	2	S	8	S	16	R	1	S	1	S	1	S	0.25	S	0.25	S	1	S	1	S	0.25	S	0.5	S	16	S	0.5	S	1	S	20	S	3
YE	237/1 M4-21	8	R	4	S	16		8		32	R	2	S	8	S	8	S	2	I	1	S	1	S	0.25	S	0.25	S	2	S	1	S	0.25	S	0.5	S	32	S	0.5	S	2	S	20	S	2
YE	237/2 M4-21	8	R	4	S	16		8		32	R	2	S	4	S	16	R	1	S	1	S	1	S	0.25	S	0.25	S	1	S	1	S	0.25	S	0.5	S	16	S	0.5	S	2	S	20	S	3
YE	237/3 M4-21	8	R	4	S	16		8		32	R	2	S	4	S	4	S	1	S	1	S	1	S	0.25	S	0.25	S	1	S	1	S	0.25	S	0.5	S	16	S	0.5	S	2	S	20	S	2
YE	240/1 M4-21	8	R	2	S	8		4		32	R	8	S	4	S	8	S	1	S	1	S	1	S	0.25	S	0.25	S	4	R	2	S	0.25	S	0.5	S	16	S	0.5	S	1	S	20	S	3
YE	244/1 M4-21	8	R	4	S	16		4		32	R	2	S	8	S	4	S	1	S	1	S	1	S	0.25	S	0.25	S	1	S	1	S	0.25	S	0.5	S	32	S	0.5	S	2	S	20	S	2
YE	244/2 M4-21	8	R	4	S	16		8		32	R	2	S	8	S	4	S	1	S	1	S	1	S	0.25	S	0.25	S	1	S	1	S	0.25	S	0.5	S	16	S	0.5	S	2	S	20	S	2
YE	246/1 M4-21	8	R	4	S	16		8		32	R	2	S	8	S	8	S	2	I	1	S	1	S	0.25	S	0.25	S	2	S	1	S	0.25	S	16	R	16	S	0.5	S	2	S	20	S	3
YE	246/2 M4-21	8	R	4	S	16		4		32	R	2	S	64	R	8	S	4	R	32	R	4	I	0.25	S	1	S	2	S	1	S	0.25	S	0.5	S	32	S	0.5	S	2	S	20	S	5
YE	248/1 M4-21	16	R	4	S	16		8		32	R	2	S	8	S	4	S	1	S	1	S	1	S	0.25	S	0.25	S	4	R	2	S	0.25	S	0.5	S	16	S	0.5	S	2	S	20	S	3
YE	248/2 M4-21	16	R	4	S	16		8		32	R	2	S	8	S	4	S	2	I	1	S	1	S	0.25	S	0.25	S	2	S	1	S	0.25	S	0.5	S	16	S	0.5	S	2	S	20	S	2
YE	249/1 M4-21	8	R	4	S	16		8		32	R	2	S	4	S	4	S	1	S	1	S	1	S	0.25	S	0.25	S	1	S	1	S	0.25	S	0.5	S	32	S	0.5	S	2	S	20	S	2
YE	249/2 M4-21	8	R	4	S	16		2		32	R	2	S	4	S	4	S	1	S	1	S	1	S	0.25	S	0.5	S	2	S	1	S	0.25	S	0.5	S	16	S	0.5	S	2	S	20	S	2
YE	257/1 M4-14	8	R	4	S	16		2		32	R	2	S	8	S	4	S	1	S	1	S	1	S	0.25	S	0.25	S	1	S	1	S	0.25	S	0.5	S	32	S	0.5	S	2	S	20	S	2
YE	258 M4-14	16	R	8	S	16		2		32	R	2	S	4	S	4	S	1	S	1	S	1	S	0.25	S	0.25	S	1	S	1	S	0.25	S	0.5	S	16	S	0.5	S	2	S	20	S	2
YE	231 M1	8	R	2	S	8		8		32	R	4	S	4	S	4	S	1	S	1	S	1	S	0.25	S	0.25	S	4	R	2	S	0.25	S	0.5	S	32	S	0.5	S	1	S	20	S	3
YE	232 M1	8	R	2	S	8		8		32	R	4	S	4	S	4	S	1	S	1	S	1	S	0.25	S	0.25	S	1	S	1	S	0.25	S	0.5	S	32	S	0.5	S	2	S	20	S	2
YE	240 M1	8	R	2	S	16		4		32	R	8	S	4	S	4	S	1	S	1	S	1	S	0.25	S	0.25	S	1	S	1	S	0.25	S	0.5	S	16	S	0.5	S	1	S	20	S	2
YE	266/1 M1	4	S	4	S	32		8		32	R	16	R	4	S	64	R	1	S	1	S	1	S	0.25	S	0.25	S	1	S	1	S	0.25	S	0.5	S	32	S	0.5	S	2	S	20	S	3
YE	266/2 M1	4	S	4	S	32		8		32	R	2	S	4	S	4	S	1	S	1	S	1	S	0.25	S	0.25	S	1	S	1	S	0.25	S	0.5	S	16	S	0.5	S	2	S	20	S	1
YE	257 M1	8	R	4	S	32		4		32	R	2	S	8	S	16	R	1	S	1	S	1	S	0.25	S	0.25	S	1	S	1	S	0.25	S	0.5	S	16	S	0.5	S	2	S	20	S	3
YE	268 M1	16	R	2	S	32		4		8	S	16	R	4	S	64	R	1	S	1	S	1	S	0.25	S	0.25	S	1	S	1	S	0.25	S	0.5	S	64	S	0.5	S	0.5	S	20	S	3
YE	152 M4-21	8	R	4	S	32		8		32	R	2	S	4	S	4	S	1	S	1	S	1	S	0.25	S	0.25	S	1	S	1	S	0.25	S	0.5	S	32	S	0.5	S	1	S	20	S	2
YE	142/2 M4-21	8	R	4	S	32		8		32	R	2	S	4	S	4	S	1	S	1	S	1	S	0.25	S	0.25	S	1	S	1	S	0.25	S	0.5	S	32	S	0.5	S	2	S	20	S	2
YE	153/1 M4-21	16	R	2	S	32		8		32	R	4	S	8	S	4	S	2	I	1	S	4	I	0.25	S	0.25	S	4	R	2	S	0.25	S	0.5	S	32	S	0.5	S	2	S	20	S	3
YE	151 M4-7	8	R	4	S	32		8		32	R	2	S	4	S	4	S	1	S	1	S	1	S	0.25	S	0.25	S	2	S	1	S	0.25	S	0.5	S	32	S	0.5	S	2	S	20	S	2
YE	155 M4-7	8	R	4	S	16		16		32	R	2	S	64	R	8	S	8	R	64	R	4	I	0.25	S	1	S	2	S	1	S	0.25	S	0.5	S	64	S	0.5	S	2	S	20	S	5
YE	158 M4-14	8	R	4	S	16		16		32	R	2	S	4	S	4	S	1	S	1	S	1	S	0.25	S	0.25	S	2	S	1	S	0.025	S	0.5	S	32	S	0.5	S	2	S	20	S	2
YE	187 M4-7	8	R	2	S	16		8		32	R	4	S	8	S	8	S	1	S	1	S	1	S	0.25	S	0.25	S	1	S	1	S	0.25	S	0.5	S	32	S	0.5	S	2	S	20	S	2
YE	188 M4-7	8	R	2	S	16		8		32	R	4	S	8	S	8	S	1	S	1	S	1	S	0.25	S	0.25	S	1	S	1	S	0.25	S	0.5	S	32	S	0.5	S	1	S	20	S	2
YE	112 M4-21	4	S	1	S	8		8		32	R	4	S	8	S	8	S	1	S	1	S	1	S	0.25	S	0.25	S	1	S	1	S	0.25	S	0.5	S	32	S	0.5	S	2	S	20	S	1
YE	139/1 M1	8	R	4	S	16		8		32	R	4	S	64	R	8	S	8	R	64	R	4	I	0.25	S	4	I	4	R	2	S	0.25	S	0.5	S	32	S	0.5	S	2	S	20	S	6
YE	139/2 M4-7	8	R	4	S	16		8		32	R	4	S	64	R	8	S	8	R	64	R	4	I	0.25	S	4	I	4	R	2	S	0.25	S	0.5	S	32	S	0.5	S	2	S	20	S	6
YE	139/3 M4-14	8	R	4	S	16		8		32	R	4	S	64	R	8	S	8	R	64	R	4	I	0.25	S	4	I	4	R	2	S	0.25	S	0.5	S	32	S	0.5	S	2	S	20	S	6
YE	141 M1	4	S	1	S	16		8		32	R	2	S	8	S	4	S	2	I	1	S	1	S	0.25	S	0.25	S	2	S	1	S	0.25	S	0.5	S	32	S	0.5	S	2	S	20	S	1
YE	141 M4-7	4	S	1	S	16		8		32	R	2	S	8	S	4	S	2	I	1	S	1	S	0.25	S	0.25	S	2	S	1	S	0.25	S	0.5	S	32	S	0.5	S	2	S	20	S	1
YE	141 M4-14	4	S	2	S	16		8		32	R	2	S	8	S	4	S	2	I	1	S	1	S	0.25	S	0.25	S	2	S	1	S	0.25	S	0.5	S	32	S	0.5	S	2	S	20	S	1
YE	144 M1	4	S	2	S	16		8		32	R	4	S	8	S	4	S	4	R	1	S	4	I	0.25	S	0.5	S	2	S	2	S	0.25	S	0.5	S	32	S	0.5	S	2	S	20	S	2
YE	144 M4-7	4	S	2	S	16		8		32	R	4	S	8	S	4	S	4	R	1	S	4	I	0.25	S	0.5	S	2	S	2	S	0.25	S	0.5	S	32	S	0.5	S	2	S	20	S	2
YE	144 M4-14	8	R	4	S	16		8		32	R	4	S	8	S	4	S	4	R	1	S	4	I	0.25	S	0.5	S	2	S	2	S	0.25	S	0.5	S	32	S	0.5	S	2	S	20	S	3
YE	146 M4-7	8	R	4	S	16		8		32	R	2	S	4	S	4	S	1	S	1	S	1	S	0.25	S	0.25	S	2	S	1	S	0.25	S	0.5	S	32	S	0.5	S	1	S	20	S	2
YE	146 M4-14	4	S	2	S	16		8		32	R	2	S			4	S	1	S	1	S	1	S	0.25	S	0.25	S	1	S	1	S	0.25	S	0.5	S	32	S	0.5	S	2	S	20	S	1
YE	148 M4-14	4	S	2	S	16		8		32	R	2	S	16	R	4	S	2	I	32	R	4	I	0.25	S	0.5	S	1	S	1	S	0.25	S	0.5	S	32	S	0.5	S	1	S	20	S	3
YE	149 M4-14	8	R	2	S	16		8		32	R	2	S	64	R	4	S	8	R	32	R	4	I	0.25	S	0.25	S	2	S	1	S	0.25	S	0.5	S	32	S	0.5	S	2	S	20	S	5
YE	150 M4-14	4	S	2	S	16		8		32	R	4	S	8	S	64	R	1	S	1	S	1	S	0.25	S	0.25	S	1	S	1	S	0.25	S	0.5	S	32	S	0.5	S	2	S	20	S	2
YE	151 M4-14	4	S	2	S	16		8		32	R	2	S	4	S	4	S	1	S	1	S	1	S	0.25	S	0.25	S	2	S	1	S	0.25	S	0.5	S	32	S	0.5	S	2	S	20	S	1
YE	152 M4-14	4	S	2	S	16		8		32	R	2	S	4	S	4	S	1	S	1	S	1	S	0.25	S	0.25	S	1	S	1	S	0.25	S	0.5	S	32	S	0.5	S	1	S	20	S	1
YE	153 M4-14	4	S	2	S	16		8		32	R	4	S	8	S	4	S	2	I	1	S	4	I	0.25	S	0.25	S	4	R	2	S	0.25	S	0.5	S	32	S	0.5	S	2	S	20	S	2
YE	156 M4-14	4	S	2	S	16		8		32	R	2	S	8	S	4	S	1	S	1	S	1	S	0.25	S	0.25	S	2	S	1	S	0.25	S	0.5	S	32	S	0.5	S	2	S	20	S	1
YE	1117	2	S	8	S	128		2		32	R	32	R	8	S	32	R	4	R	2	I	1	S	0.5	S	1	S	1	S	1	S	0.25	S	0.5	S	64	S	0.5	S	0.5	S	20	S	4
YE	1129	1	S	4	S	32		2		16	R	2	S	8	S	64	R	4	R	64	R	4	I	0.25	S	0.25	S	1	S	1	S	0.25	S	0.5	S	64	S	16	R	1	S	20	S	5
YE	1289-1292	0.5	S	4	S	32		4		4	S	8	S	2	S	8	S	2	I	1	S	1	S	0.5	S	1	S	1	S	1	S	0.25	S	0.5	S	64	S	0.5	S	0.5	S	20	S	0
YE	1313	0.5	S	16	R	32		1		32	R	32	R	32	R	16	R	4	R	8	R	1	S	0.5	S	0.25	S	1	S	1	S	0.25	S	0.5	S	128	R	0.5	S	2	S	20	S	8
YE	1	1	S	8	S	64		4		32	R	32	R	16	R	32	R	2	I	2	I	1	S	0.5	S	4	I	1	S	1	S	0.25	S	0.5	S	64	S	0.5	S	2	S	20	S	4
YE	6	1	S	16	R	128		4		32	R	32	R	8	S	32	R	4	R	2	I	1	S	0.5	S	1	S	1	S	1	S	0.25	S	0.5	S	64	S	0.5	S	0.5	S	20	S	5
YE	7	1	S	8	S	128		4		32	R	16	R	8	S	16	R	2	I	1	S	1	S	0.5	S	4	I	1	S	1	S	0.25	S	0.5	S	128	R	0.5	S	2	S	20	S	4
YE	8	0.5	S	4	S	32		2		32	R	4	S	2	S	16	R	1	S	4	I	2	I	0.25	S	0.25	S	1	S	1	S	0.25	S	0.5	S	64	S	16	R	1	S	20	S	3
YE	9	1	S	4	S	128		4		32	R	16	R	8	S	8	S	2	I	2	I	1	S	0.5	S	1	S	1	S	1	S	0.25	S	0.5	S	64	S	0.5	S	0.5	S	20	S	2
YE	10	1	S	4	S	64		2		32	R	16	R	32	R	4	S	1	S	1	S	1	S	0.25	S	0.25	S	1	S	1	S	0.25	S	0.5	S	64	S	0.5	S	0.5	S	20	S	3
YE	13	1	S	4	S	128		4		16	R	16	R	8	S	8	S	2	I	1	S	1	S	0.25	S	0.25	S	1	S	1	S	0.25	S	0.5	S	32	S	0.5	S	0.5	S	20	S	2
YE	14	1	S	16	R	128		2		32	R	16	R	8	S	8	S	1	S	1	S	1	S	0.25	S	1	S	1	S	1	S	0.25	S	0.5	S	64	S	0.5	S	1	S	20	S	3
YE	15	0.5	S	4	S	64		2		4	S	2	S	8	S	4	S	2	I	32	R	4	I	0.25	S	0.25	S	1	S	1	S	0.25	S	0.5	S	32	S	16	R	1	S	20	S	2
YE	16	1	S	8	S	128		2		32	R	16	R	8	S	8	S	1	S	1	S	1	S	0.5	S	1	S	1	S	1	S	0.25	S	0.5	S	64	S	0.5	S	2	S	20	S	2
YE	18	2	S	8	S	128		2		32	R	32	R	8	S	16	R	4	R	2	I	1	S	0.25	S	4	I	1	S	1	S	0.25	S	0.5	S	64	S	0.5	S	1	S	20	S	4
YE	21-23	0.5	S	4	S	32		2		32	R	8	S	8	S	64	R	1	S	1	S	1	S	0.25	S	1	S	1	S	1	S	0.25	S	0.5	S	64	S	0.5	S	1	S	20	S	2
YE	986	1	S	8	S	64		2		32	R	32	R	8	S	32	R	2	I	1	S	1	S	0.5	S	1	S	1	S	1	S	0.25	S	0.5	S	64	S	0.5	S	0.5	S	20	S	3
YE	1196	0.5	S	8	S	64		2		32	R	32	R	8	S	32	R	1	S	1	S	1	S	0.5	S	0.25	S	1	S	1	S	0.25	S	0.5	S	64	S	0.5	S	0.5	S	20	S	3
YE	1212-1216	0.5	S	4	S	128		2		32	R	32	R	8	S	16	R	2	I	2	S	1	S	0.5	S	1	S	1	S	1	S	0.25	S	0.5	S	64	S	0.5	S	0.5	S	20	S	3
YE	3	1	S	4	S	32		4		32	R	32	R	4	S	32	R	1	S	1	S	1	S	0.25	S	0.25	S	1	S	1	S	0.25	S	0.5	S	64	S	0.5	S	2	S	20	S	3
YE	20	1	S	8	S	64		2		32	R	32	R	8	S	16	R	1	S	1	S	1	S	0.25	S	1	S	1	S	1	S	0.25	S	0.5	S	32	S	0.5	S	2	S	20	S	3
YE	24-26	1	S	8	S	64		2		32	R	32	R	8	S	16	R	4	R	1	S	1	S	0.5	S	4	I	1	S	1	S	0.25	S	0.5	S	64	S	0.5	S	1	S	20	S	4
YE	27-29	0.5	S	4	S	32		2		32	R	16	R	8	S	8	S	2	I	1	S	1	S	0.5	S	1	S	1	S	1	S	0.25	S	0.5	S	64	S	0.5	S	1	S	20	S	2
YE	1 M1	1	S	4	S	32		2		32	R	32	R	16	R	32	R	2	I	1	S	1	S	0.5	S	1	S	1	S	1	S	0.25	S	0.5	S	32	S	0.5	S	1	S	20	S	4
YE	6 M1	0.5	S	4	S	64		2		32	R	16	R	4	S	64	R	4	R	32	R	2	I	0.25	S	0.25	S	1	S	1	S	0.25	S	0.5	S	64	S	16	R	4	S	20	S	6
YE	18 M1	0.5	S	4	S	64		8		16	R	8	S	8	S	32	R	1	S	1	S	1	S	0.25	S	4	I	1	S	1	S	0.25	S	0.5	S	64	S	0.5	S	0.5	S	20	S	2
YE	M 128/1	1	S	8	S	64		16		32	R	2	S	8	S	4	S	2	I	1	S	1	S	0.25	S	0.25	S	1	S	1	S	0.25	S	0.5	S	32	S	0.5	S	2	S	20	S	1
YE	M 128/3	1	S	8	S	64		16		32	R	2	S	8	S	64	R	1	S	1	S	1	S	0.25	S	0.25	S	1	S	1	S	0.25	S	0.5	S	32	S	0.5	S	2	S	20	S	2
YE	M 128/4	2	S	8	S	64		16		32	R	2	S	8	S	4	S	1	S	1	S	1	S	0.25	S	0.25	S	2	S	1	S	0.25	S	0.5	S	64	S	0.5	S	2	S	20	S	1
YE	M 128/6	1	S	8	S	64		32		32	R	2	S	8	S	8	S	2	I	1	S	1	S	0.25	S	0.25	S	1	S	1	S	0.25	S	0.5	S	64	S	0.5	S	2	S	20	S	1
YE	M 128/8	2	S	8	S	64		16		32	R	2	S	16	R	8	S	2	I	1	S	4	I	0.25	S	0.25	S	1	S	1	S	0.25	S	0.5	S	64	S	0.5	S	2	S	20	S	2
YE	M 137/3	2	S	8	S	64		8		32	R	2	S	8	S	8	S	1	S	1	S	1	S	0.25	S	0.25	S	1	S	1	S	0.25	S	0.5	S	64	S	0.5	S	2	S	20	S	1
YE	M 137/4	2	S	8	S	64		8		32	R	2	S	8	S	8	S	2	I	1	S	1	S	0.25	S	0.5	S	1	S	1	S	0.25	S	0.5	S	64	S	0.5	S	2	S	20	S	1
YE	M 137/6	2	S	8	S	64		8		32	R	2	S	8	S	8	S	2	I	1	S	1	S	0.25	S	0.5	S	1	S	1	S	0.25	S	0.5	S	64	S	0.5	S	2	S	20	S	1
YE	M 137/7	2	S	8	S	64		8		32	R	2	S	8	S	8	S	1	S	1	S	1	S	0.25	S	0.25	S	1	S	1	S	0.25	S	0.5	S	64	S	0.5	S	2	S	20	S	1
YE	M 137/8	2	S	8	S	64		8		32	R	2	S	8	S	8	S	1	S	1	S	1	S	0.25	S	0.5	S	1	S	1	S	0.25	S	0.5	S	64	S	0.5	S	2	S	20	S	1
YE	M 189/2	2	S	8	S	64		8		32	R	2	S	8	S	8	S	1	S	1	S	4	I	0.25	S	0.25	S	1	S	1	S	0.25	S	0.5	S	64	S	0.5	S	2	S	20	S	1
YE	M 189/3	2	S	8	S	64		4		32	R	2	S	8	S	8	S	1	S	1	S	1	S	0.25	S	0.25	S	1	S	1	S	0.25	S	0.5	S	64	S	0.5	S	2	S	20	S	1
YE	M 189/8	2	S	4	S	64		4		32	R	2	S	8	S	8	S	1	S	1	S	1	S	0.25	S	0.25	S	1	S	1	S	0.25	S	0.5	S	64	S	0.5	S	2	S	20	S	1
YE	M 189/9	2	S	4	S	64		4		32	R	2	S	4	S	4	S	1	S	1	S	1	S	0.25	S	0.25	S	1	S	1	S	0.25	S	0.5	S	64	S	0.5	S	2	S	20	S	1
YE	M 189/10	2	S	4	S	64		4		32	R	2	S	4	S	8	S	1	S	1	S	1	S	0.25	S	0.25	S	1	S	1	S	0.25	S	0.5	S	64	S	0.5	S	2	S	20	S	1
YE	M 63/5	2	S	4	S	128		4		32	R	16	R	4	S	16	R	1	S	1	S	1	S	0.25	S	0.25	S	1	S	1	S	0.25	S	0.5	S	128	R	0.5	S	0.5	S	20	S	4
YE	M 108/1	2	S	8	S	64		16		32	R	2	S	4	S	4	S	1	S	1	S	1	S	0.25	S	0.25	S	4	R	2	S	0.25	S	0.5	S	64	S	0.5	S	1	S	20	S	2
YE	M 108/2	2	S	8	S	64		16		32	R	2	S	8	S	4	S	1	S	1	S	1	S	0.25	S	0.25	S	4	R	2	S	0.25	S	0.5	S	32	S	0.5	S	1	S	20	S	2
YE	M 108/3	2	S	8	S	64		32		32	R	2	S	8	S	4	S	1	S	1	S	1	S	0.25	S	0.25	S	4	R	2	S	0.25	S	0.5	S	32	S	0.5	S	1	S	20	S	2
YE	M108/4	2	S	8	S	64		32		32	R	4	S	4	S	4	S	1	S	1	S	1	S	0.25	S	0.25	S	1	S	1	S	0.25	S	0.5	S	32	S	0.5	S	2	S	20	S	1
YE	M 108/5	2	S	8	S	64		32		32	R	2	S	8	S	4	S	2	S	1	S	1	S	0.25	S	0.25	S	4	R	2	S	0.25	S	0.5	S	64	S	0.5	S	1	S	20	S	2
YE	M 123/2	2	S	8	S	64		8		32	R	4	S	4	S	16	R	1	S	1	S	1	S	0.25	S	0.25	S	1	S	1	S	0.25	S	0.5	S	64	S	0.5	S	2	S	20	S	2
YE	M 123/3	2	S	8	S	128		8		32	R	2	S			16	R	1	S	1	S	1	S	0.25	S	0.25	S	1	S	1	S	0.5	S	0.5	S	64	S	0.5	S	2	S	20	S	2
YE	M 123/5	2	S	8	S	128		8		32	R	4	S	8	S	32	R	1	S	1	S	1	S	0.25	S	0.25	S	1	S	1	S	0.25	S	0.5	S	32	S	0.5	S	2	S	20	S	2
YE	M 123/6	1	S	8	S	64		16		32	R	4	S	8	S	32	R	1	S	1	S	1	S	0.25	S	0.25	S	1	S	1	S	0.25	S	0.5	S	64	S	0.5	S	2	S	20	S	2
YE	M 123/7	2	S	8	S	64		8		32	R	16	R	4	S	32	R	1	S	1	S	1	S	0.25	S	0.25	S	1	S	1	S	0.5	S	0.5	S	64	S	0.5	S	2	S	20	S	3
YE	M 124/1	2	S	8	S	64		8		32	R	4	S	8	S	16	R	1	S	1	S	1	S	0.25	S	0.25	S	1	S	1	S	0.25	S	0.5	S	64	S	0.5	S	2	S	20	S	2
YE	M 124/2	2	S	8	S	64		8		32	R	8	S	4	S	16	R	1	S	1	S	1	S	0.25	S	0.25	S	1	S	1	S	0.25	S	0.5	S	64	S	0.5	S	1	S	20	S	2
YE	M 124/3	1	S	8	S	64		8		32	R	2	S	4	S	16	R	1	S	1	S	1	S	0.25	S	0.25	S	1	S	1	S	0.25	S	0.5	S	64	S	0.5	S	2	S	20	S	2
YE	M 124/4	1	S	8	S	64		8		32	R	8	S	4	S	16	R	1	S	1	S	1	S	0.25	S	0.25	S	1	S	1	S	0.25	S	0.5	S	64	S	0.5	S	2	S	20	S	2
YE	M 124/5	1	S	4	S	64		8		32	R	16	R	4	S	16	R	1	S	1	S	1	S	0.25	S	0.25	S	1	S	1	S	0.5	S	0.5	S	64	S	0.5	S	2	S	20	S	3
YE	M 127/3	1	S	4	S	32		8		32	R	4	S	4	S	4	S	1	S	1	S	1	S	0.25	S	0.25	S	1	S	1	S	0.25	S	0.5	S	32	S	0.5	S	2	S	20	S	1
YE	M 127/5	1	S	4	S	32		16		32	R	2	S	4	S	16	R	1	S	1	S	1	S	0.25	S	0.25	S	1	S	1	S	0.25	S	0.5	S	32	S	0.5	S	2	S	20	S	2
YE	M 127/6	1	S	4	S	64		16		32	R	2	S	8	S	4	S	1	S	1	S	1	S	0.25	S	0.25	S	1	S	1	S	0.25	S	0.5	S	64	S	0.5	S	2	S	20	S	1
YE	M 127/7	1	S	4	S	32		16		32	R	2	S	8	S	64	R	1	S	1	S	1	S	0.25	S	0.25	S	1	S	1	S	0.25	S	0.5	S	64	S	0.5	S	2	S	20	S	2
YE	M 127/8	2	S	4	S	32		16		32	R	32	R	8	S	64	R	1	S	1	S	1	S	0.25	S	0.25	S	1	S	1	S	0.25	S	0.5	S	64	S	0.5	S	2	S	20	S	3
YP	88 M1	2	S	4	S	64		8		8	R	2	S	2	S	4	S	1	S	32	R	2	I	0.25	S	0.25	S	1	S	1	S	0.25	S	0.5	S	64	S	16	R	1	S	20	S	3
YP	88 M4	2	S	4	S	64		8		2	S			2	S	32	R	1	S	8	R	2	I			0.25	S	1	S			0.25	S			32	S	16	R			20	S	3
YP	89 M4	2	S	4	S	64		8		2	S			4	S	64	R	1	S	2	I	2	I			0.25	S	1	S			0.25	S			32	S	16	R			20	S	2
YP	131 M1									2	S	2	S	2	S	64	R	1	S	16	R	2	I			0.25	S	1	S	1	S	0.25	S	0.5	S	128	R					20	S	3
YP	177 M1	2	S	8	R	64		8		2	S	2	S	2	S	32	R	1	S	2	I	2	I	0.25	S	0.25	S	1	S	1	S	0.25	S	0.5	S	64	S	16	R	0.5	S	20	S	3
YP	230 M1	1	S	4	S	64		4		4	S	2	S	2	S	4	RS	1	S	32	R	2	I			0.25	S	1	S	1	S	0.25	S	0.5	S	64	S					20	S	1
YP	234 M1									4	S	2	S	8	S	4	S	4	R	64	R	4	I			0.25	S	1	S	1	S	0.25	S	0.5	S	64	S					20	S	2
YP	235 M1									2	S	2	S	4	S	4	S	1	S	32	R	2	I			0.25	S	1	S	1	S	0.25	S	0.5	S	16	S					20	S	1
YP	236 M1									8	S	2	S	8	S	4	S	4	R	64	R	2	I			0.25	S	1	S	1	S	0.25	S	0.5	S	64	S					20	S	2
YP	243 M1	1	S	4	S	64		4		8	S	32	R	4	S	4	S	1	S	1	S	1	S	0.25	S	0.25	S	1	S	1	S	0.25	S	0.5	S	64	S	16	R	1	S	20	S	2
YP	249 M1	1	S	4	S	64		4		16	R	2	S	8	S	32	R	1	S	32	R	4	I	0.25	S	0.25	S	1	S	1	S	0.25	S	0.5	S	64	S	16	R	1	S	20	S	4
YP	250 M1	1	S	4	S	64		4		2	S	2	S	4	S	32	R	1	S	1	S	1	S	0.25	S	0.25	S	1	S	1	S	0.25	S	0.5	S	64	S	16	R	0.5	S	20	S	2
YP	231 M4	1	S	4	S	64		4		16	R	32	R	8	S	64	R	1	S	1	S	1	S	0.25	S	0.25	S	1	S	1	S	0.25	S	0.5	S	32	S	16	R	0.5	S	20	S	4
YP	262 M4	2	S	4	S	64		4		16	R	16	R	4	S	32	R	1	S	1	S	1	S	0.25	S	0.25	S	1	S	1	S	0.25	S	0.5	S	32	S	16	R	0.5	S	20	S	4
YP	273 M1									2	S	2	S	8	S	4	S	1	S	1	S	1	S	0.25	S	0.25	S	1	S	1	S	0.25	S	0.5	S	64	S	16	R	0.5	S	20	S	1
YP	298 M1	1	S	4	S	64		4		8	S	4	S	16	R	32	R	4	R	64	R	2	I	0.25	S	0.25	S	1	S	1	S	0.25	S	0.5	S	64	S	16	R	1	S	20	S	5
YP	302 M1	1	S	4	S	64		4		2	S	2	S	1	S	4	S	1	S	1	S	1	S	0.25	S	0.25	S	1	S	1	S	0.25	S	0.5	S	64	S	16	R	0.5	S	20	S	1
YP	322 M1	1	S	4	S	64		4		2	S	2	S	1	S	16	R	1	S	1	S	1	S	0.25	S	0.25	S	1	S	1	S	0.25	S	0.5	S	64	S	16	R	0.5	S	20	S	2
YP	331 M1	1	S	4	S	64		4		2	S	2	S	1	S	4	S	1	S	1	S	1	S	0.25	S	0.25	S	1	S	1	S	0.25	S	0.5	S	64	S	16	R	1	S	20	S	1
YP	271 M4	1	S	4	S	64		8		2	S	2	S	1	S	8	S	1	S	1	S	1	S	0.25	S	0.25	S	1	S	1	S	0.25	S	0.5	S	64	S	16	R	1	S	20	S	1
YP	272 M4	1	S	4	S	64		4		2	S	2	S	1	S	4	S	1	S	1	S	1	S	0.25	S	0.25	S	1	S	1	S	0.25	S	0.5	S	64	S	16	R	1	S	20	S	1
YP	287 M4	1	S	4	S	64		4		2	S	16	R	1	S	4	S	1	S	1	S	1	S	0.25	S	0.25	S	1	S	1	S	0.25	S	0.5	S	64	S	16	R	1	S	20	S	2
YP	289 M4	1	S	4	S	64		4		16	R	2	S	8	S	16	R	1	S	8	R	2	I	0.25	S	0.25	S	1	S	1	S	0.25	S	0.5	S	64	S	16	R	1	S	20	S	4
YP	19 M1	2	S	4	S	64		8		4	S	2	S	2	S	4	S	1	S	8	R	1	S	0.25	S	0.25	S	1	S	1	S	0.25	S	0.5	S	64	S	16	R	1	S	20	S	2
YP	20 M1	2	S	4	S	64		8		8	S	32	R	1	S	4	S	1	S	1	S	1	S	0.25	S	0.25	S	1	S	1	S	0.25	S	0.5	S	64	S	16	R	0.5	S	20	S	2
YP	34-38 M1	2	S	4	S	32		2		2	S	22	S	1	S	4	S	1	S	4	I	1	S	0.25	S	0.25	S	1	S	1	S	0.25	S	0.5	S	16	S	0.5	S	0.5	S	20	S	0
YP	45 M1	2	S	4	S	32		4		2	S	2	S	1	S	4	S	1	S	1	S	2	I	0.25	S	0.25	S	1	S	1	S	0.25	S	0.5	S	32	S	16	R	1	S	20	S	1
YP	53 M4	1	S	4	S	64		8		2	S	2	S	1	S	4	S	1	S	1	S	1	S	0.25	S	0.25	S	1	S	1	S	0.25	S	0.5	S	64	S	16	R	1	S	20	S	1
YP	89 M1	2	S	4	S	64		8		2	S	2	S	1	S	4	S	1	S	1	S	1	S	0.25	S	0.25	S	1	S	1	S	0.25	S	0.5	S	64	S	16	R	1	S	20	S	1
YP	91 M1									2	S	2	S	1	S	4	S	1	S	1	S	1	S	0.25	S	0.25	S	1	S	1	S	0.25	S	0.5	S	64	S	16	R	0.5	S	20	S	1
YP	92-95 M1	2	S	4	S	64		8		2	S	2	S	1	S	4	S	1	S	1	S	1	S	0.25	S	0.25	S	1	S	1	S	0.25	S	0.5	S	64	S	16	R	1	S	20	S	1
YP	110 M4	2	S	8	R	32		64		4	S	2	S	2	S	4	S	1	S	8	R	2	I	0.25	S	0.25	S	1	S	1	S	0.25	S	0.5	S	64	S	16	R	1	S	20	S	3
YP	120 M4	2	S	8	R	32		64		2	S	2	S	1	S	4	S	1	S	1	S	1	S	0.25	S	0.25	S	1	S	1	S	0.25	S	0.5	S	32	S	8	R	0.5	S	20	S	2
YP	121 M4	2	S	4	S	64		8		16	R	2	S	32	R	32	R	1	S	32	R	1	S	0.25	S	0.25	S	1	S	1	S	0.25	S	0.5	S	32	S	16	R	1	S	20	S	5
YP	143 M4	2	S	16	R	64		64		2	S	2	S	1	S	4	S	1	S	2	I	2	I	0.25	S	0.25	S	1	S	1	S	0.25	S	0.5	S	64	S	16	R	1	S	20	S	2
YP	145 M4	2	S	4	S	32		4		2	S	4	S	8	S	8	S	1	S	1	S	1	S			0.25	S	1	S	1	S	0.25	S	0.5	S	64	S	16	R	1	S			1
YP	146-149 M1	1	S	4	S	32		8		2	S	2	S	1	S	4	S	1	S	1	S	1	S			0.25	S	1	S	1	S	0.25	S	0.5	S	64	S	16	R	2	S			1
YP	159 M4	2	S	8	R	64		8		2	S	2	S	1	S	4	S	1	S	1	S	1	S	0.25	S	0.25	S	1	S	1	S	0.25	S	0.5	S	32	S	16	R	0.5	S	20	S	2
YP	160 M1	1	S	4	S	64		8		2	S	2	S	1	S	4	S	1	S	1	S	1	S	0.25	S	0.25	S	1	S	1	S	0.25	S	0.5	S	64	S	16	R	1	S	20	S	1
YP	160 M4	2	S	4	S	32		8		2	S	2	S	2	S	4	S	1	S	1	S	2	I	0.25	S	0.25	S	1	S	1	S	0.25	S	0.5	S	32	S	16	R	0.5	S	20	S	1
YP	164 M1	4	S	16	R	64		64		2	S	2	S	1	S	4	S	1	S	1	S	1	S	0.25	S	0.25	S	1	S	1	S	0.25	S	0.5	S	64	S			1	S	20	S	1
YP	167 M1	4	S	16	R	32		32		2	S	2	S	1	S	4	S	1	S	1	S	1	S	0.25	S	0.25	S	1	S	1	S	0.25	S	0.5	S	64	S	16	R	0.5	S	20	S	2
YP	168 M4	4	S	16	R	64		64		2	S	2	S	1	S	4	S	1	S	1	S	1	S	0.25	S	0.25	S	1	S	1	S	0.25	S	0.5	S	64	S	16	R	0.5	S	20	S	2
YP	187 M1	2	S	4	S	64		4		8	S	2	S	4	S	32	R	1	S	1	S	2	I	0.25	S	0.25	S	1	S	1	S	0.25	S	0.5	S	64	S	16	R	1	S	20	S	2
YP	192 M4	2	S	8	R	64		64		8	S	2	S	2	S	64	R	1	S	8	R	2	I	0.25	S	0.25	S	1	S	1	S	0.25	S	0.5	S	32	S	16	R	1	S	20	S	4
YP	195 M4	4	S	16	R	64		64		2	S	4	S	1	S	4	S	1	S	1	S	1	S	0.25	S	0.25	S	1	S	1	S	0.25	S	0.5	S	32	S	4	R	0.5	S	20	S	2
